# Supplementary material for: Inhibition of Class I Histone Deacetylase Activity Blocks the Induction of TNFAIP3 Both Directly and Indirectly via the Suppression of Endogenous TNF-α
Source: Int J Mol Sci. 2022 Aug 28;23(17):9752. doi: 10.3390/ijms23179752 (PMC9456523; doi:10.3390/ijms23179752)
Supplement: Supplementary file 1 [file ijms-23-09752-s001.zip]

Archive with 1 entries (1 files):
- ijms-1853832-supplementary.pdf
